# Supplementary material for: Transcription Factor McHB7 Improves Ice Plant Drought Tolerance through ABA Signaling Pathway
Source: Int J Mol Sci. 2024 Apr 22;25(8):4569. doi: 10.3390/ijms25084569 (PMC11050535; doi:10.3390/ijms25084569)
Supplement: Supplementary file 1 [file ijms-25-04569-s001.zip]

Archive with 1 entries (1 files):
- ijms-2961609-supplementary.pdf
